# Supplementary material for: Genetic Insights into the Historical Attribution of Variety Names of Sweet Chestnut (Castanea sativa Mill.) in Northern Italy
Source: Genes (Basel). 2024 Jul 1;15(7):866. doi: 10.3390/genes15070866 (PMC11276188; doi:10.3390/genes15070866)
Supplement: Supplementary file 1 [file genes-15-00866-s001.zip]

Archive with 1 entries (1 files):
- genes-3072904-supplementary.pdf
